# Supplementary material for: Tuberculosis Co-Infection Is Common in Patients Requiring Hospitalization for COVID-19 in Belarus: Mixed-Methods Study
Source: Int J Environ Res Public Health. 2022 Apr 5;19(7):4370. doi: 10.3390/ijerph19074370 (PMC9028713; doi:10.3390/ijerph19074370)
Supplement: Supplementary file 1 [file ijerph-19-04370-s001.zip]

Archive with 1 entries (1 files):
- ijerph-1619930-supplementary.pdf
